# Supplementary material for: Evolution of disorder in Mediator complex and its functional relevance
Source: Nucleic Acids Res. 2015 Nov 20;44(4):1591–612. doi: 10.1093/nar/gkv1135 (PMC4770211; doi:10.1093/nar/gkv1135)
Supplement: SUPPLEMENTARY DATA [file supp_gkv1135_nar-01763-n-2015-File011.zip]

Archive with 13 entries (13 files):
- ST_1-ST_3.xlsx
- Supplementary_legends.doc
- SF_1.pdf
- SF_5.pdf
- SF_2.pdf
- SF_10.pdf
- SF_3.pdf
- SF_9.pdf
- SF_4.pdf
- Supplementary_Table_ST4-6.pdf
- SF_6.pdf
- SF_7.pdf
- SF_8,11-13.pdf
