# Supplementary material for: Evolution of disorder in Mediator complex and its functional relevance
Source: Nucleic Acids Res. 2015 Nov 20;44(4):1591–612. doi: 10.1093/nar/gkv1135 (PMC4770211; doi:10.1093/nar/gkv1135)
Supplement: SUPPLEMENTARY DATA [file supp_gkv1135_nar-01763-n-2015-File011.zip › ST_1-ST_3.xlsx]

## Sheet: ST1
Mnemon_organism_name	Group	Mnemonics	Organism name		Metazoans excluded from quantitative analysis
Metazoans	Lower metazoans	AMPQE	Amphimedon queenslandica		SCHJA	Schistosoma japonicum
		HYDVU	Hydra vulgaris		ORENI	Oreochromis niloticus
		NEMVE	Nematostella vectensis		ORNAN	Ornithorhynchus anatinus
		SCHMA	Schistosoma mansoni		SACKO	Saccoglossus kowalevskii
		CLOSI	Clonorchis sinensis		RABIT	Oryctolagus cuniculus
		CAEBE	Caenorhabditis brenneri		DESRO	Desmodus rotundus
		CAEBR	Caenorhabditis briggsae		PETMA	Petromyzon lamprey
		CAEEL	Caenorhabditis elegans		ANAPL	Anas platyrhynchos
		CAERE	Caenorhabditis remanei
		ASCSU	Ascaris suum
		BRUMA	Brugia malayi
		WUCBA	Wuchereria bancrofti
		LOALO	Loa loa
		TRISP	Trichinella spiralis
		CAPTE	Capitella teleta
		CRAGI	Crassostrea gigas
		TRICA	Tribolium castaneum
		BOMMA	Bombyx mori
		DANPL	Danaus plexippus
		AEDAE	Aedes aegypti
		ANOGA	Anopheles gambiae
		ANODA	Anopheles darlingi
		CULQU	Culex quinquefasciatus
		DROAN	Drosophila ananassae
		DROER	Drosophila erecta
		DROGR	Drosophila grimshawi
		DROME	Drosophila melanogaster
		DROMO	Drosophila mojavensis
		DROPE	Drosophila persimilis
		DROPS	Drosophila pseudoobscura pseudoobscura	Supplementary Table ST1-. Scientific names and number of IDRs found in each subunit of the metazoans, plants and fungi used in the current study
		DROSE	Drosophila sechellia
		DROSI	Drosophila simulans
		DROVI	Drosophila virilis
		DROWI	Drosophila willistoni
		DROYA	Drosophila yakuba
		MUSDO	Musca domestica
		APIME	Apis mellifera
		ATTCE	Atta cephalotes
		PEDHC	Pediculus humanus corporis
		ACREC	Acromyrmex echinatior
		IXOSC	Ixodes scapularis
		STRPU	Strongylocentrotus purpuratus
		TRIAD	Trichoplax adhaerens
		CIOIN	Ciona intestinalis
		CIOSA	Ciona savignyi
		OIKDI	Oikopleura dioica
		BRAFL	Branchiostoma floridae
	Higher metazoans	LATCH	Latimeria chalumnae
		DANRE	Danio rerio
		XIPMA	Xiphophorus maculatus
		ORYLA	Oryzias latipes
		TAKRU	Takifugu rubripes
		TETNG	Tetraodon nigroviridis
		XENLA	Xenopus laevis
		XENTR	Xenopus tropicalis
		CHEMY	Chelonia mydas
		PELSI	Pelodiscus sinensis
		ANOCA	Anolis carolinensis
		CHICK	Gallus gallus
		MELGA	Meleagris gallopavo
		TAEGU	Taeniopygia guttata
		MONDO	Monodelphis domestica
		SARHA	Sarcophilus harrisii
		MYOBR	Myotis brandtii
		MYOLU	Myotis lucifugus
		OTOGA	Otolemur garnettii
		CALJA	Callithrix jacchus
		MACFA	Macaca fascicularis
		MACMU	Macaca mulatta
		NOMLE	Nomascus leucogenys
		HORSE	Equus caballus
		ODORO	Odobenus rosmarus divergens
		ORCOR	Orcinus orca
		TURTR	Tursiops truncatus
		GORGO	Gorilla gorilla gorilla
		PANTR	Pan troglodytes
		PONAB	Pongo abelii
		HUMAN	Homo sapiens
		CANFA	Canis familiaris
		AILME	Ailuropoda melanoleuca
		FELCA	Felis catus
		LOXAF	Loxodonta africana
		PIG	Sus scrofa
		BOSMU	Bos mutus
		BOVIN	Bos taurus
		CRIGR	Cricetulus griseus
		MOUSE	Mus musculus
		RAT	Rattus norvegicus
		CAVPO	Cavia porcellus
Plants	Lower plants	COCSU	Coccomyxa subellipsoidea
		BATPR	Bathycoccus prasinos
		CHLRE	Chlamydomonas reinhardtii
		VOLCA	Volvox carteri
		MICSR	Micromonas sp. (strain RCC299 / NOUM17)
		OSTLU	Ostreococcus lucimarinus (strain CCE9901)
		CHLVA	Chlorella variabilis
		PHYPA	Physcomitrella patens subsp. patens
		SELML	Selaginella moellendorffii
		PICSI	Picea sitchensis
	Higher plants	HORVD	Hordeum vulgare var. distichum
		TRIUA	Triticum urartu
		BRADI	Brachypodium distachyon
		ORYSI	Oryza sativa subsp. indica
		ORYSJ	Oryza sativa subsp. japonica
		ORYGL	Oryza glaberrima
		ORYBR	Oryza brachyantha
		SORBI	Sorghum bicolor
		MAIZE	Zea mays
		SETIT	Setaria italica
		MUSAM	Musa acuminata subsp. malaccensis
		VITVI	Vitis vinifera
		ARALL	Arabidopsis lyrata subsp. lyrata
		BRARP	Brassica rapa subsp. pekinensis
		ARATH	Arabidopsis thaliana
		9BRAS	Capsella rubella
		PRUPE	Prunus persica
		POPTR	Populus trichocarpa
		RICCO	Ricinus communis
		SOYBN	Glycine max
		MEDTR	Medicago truncatula
		FRAVE	Fragaria vesca
		CUCSA	Cucumis sativus
		SOLLC	Solanum lycopersicum
		SOLTU	Solanum tuberosum
Fungi	Incertae sedis	RHI09	Rhizopus oryzae	taken from Bourbon et al., 2008
	Basidiomycetes	CRYNE	Cryptococcus neoformans
		USTMA	Ustilago maydis
		PHACH	Phanerochaete chrysosporium
		COPCI	Coprinopsis cinerea
	Ascomycetes	NEUCR	Neurospora crassa
		GIBZE	Gibberella zeae
		MAGOR	Magnaporthe grisea
		ASPNI	Aspergillus nidulans
		ASPFU	Aspergillus fumigatus
		COCIM	Coccidioides immitis
		SCHPO	Schizosaccharomyces pombe
		YARLI	Yarrowia lipolytica
		CANAL	Candida albicans
		DEBHA	Debaryomyces hansenii
		KLULA	Kluyveromyces lactis
		KLUWA	Kluyveromyces waltii
		ASHGO	Ashbya gossypii
		CANGA	Candida glabrata
		YEAST	Saccharomyces cerevisiae
	Microsporidians	ENCCU	Encephalitozoon cuniculi
		ANTLO	Antonospora locustae

## Sheet: Number_of_IDRs
Number of IDRs in each subunit
Kingdom	Organism	Head										Middle							Tail							Kinase				Unknown						Total No. of IDRs
		Med6	Med8	Med11	Med17	Med18	Med19	Med20	Med22	Med28	Med30	Med1	Med4	Med7	Med9	Med10	Med21	Med31	Med2	Med3	Med5	Med14	Med15	Med16	Med23	Med12	Med13	CDK8	CYCC	Med25	Med26	Med34	Med35	Med36	Med37
Metazoans	AMPQE	1	2	0	1	0	3	0	0	-	-	0	0	1	-	0	0	0	-	-	-	0	3	0	0	4	4	0	0	6	2	-	-	-	-	27
	HYDVU	0	0	-	0	0	2	0	0	-	-	0	1	0	-	0	0	0	0	-	0	1	3	0	0	0	1	1	0	0	0	-	-	-	-	9
	NEMVE	1	1	0	1	0	2	0	0	0	2	5	1	0	-	0	0	0	2	0	-	2	1	0	0	3	0	-	0	3	2	-	-	-	-	26
	SCHMA	1	0	0	0	0	2	1	0	0	0	12	2	0	0	1	0	0	0	0	-	0	3	-	1	5	3	1	1	-	5	-	-	-	-	38
	CLOSI	1	0	0	1	1	2	1	0	-	0	8	2	0	0	1	-	0	3	1	-	0	5	-	2	6	9	2	1	-	2	-	-	-	-	48
	CAEBE	1	1	1	2	-	1	0	-	0	1	1	1	1	-	1	0	1	1	1	1	2	4	-	1	3	8	-	0	-	1	-	-	-	-	34
	CAEBR	1	1	1	2	0	1	0	0	0	2	1	1	1	0	1	0	1	3	1	1	2	4	-	1	6	11	1	0	-	3	-	-	-	-	46
	CAEEL	1	1	1	1	0	1	0	0	0	1	1	1	0	0	1	0	1	1	1	1	3	3	-	1	3	11	1	0	-	1	-	-	-	-	36
	CAERE	1	1	1	1	0	2	0	-	0	1	1	1	1	0	1	0	1	2	1	1	2	4	-	1	5	9	1	1	-	2	-	-	-	-	41
	ASCSU	2	1	0	1	0	1	0	0	-	-	2	1	0	-	1	0	-	-	-	0	0	3	-	0	2	9	0	0	-	1	-	-	-	-	24
	BRUMA	1	2	0	1	0	1	0	0	0	1	6	1	1	0	0	0	0	2	0	0	0	5	-	1	1	10	1	1	-	2	-	-	-	-	37
	WUCBA	1	2	0	1	0	1	0	0	0	1	6	1	1	-	0	0	0	2	0	0	0	3	-	0	-	6	1	1	-	3	-	-	-	-	30
	LOALO	1	1	0	1	0	1	0	0	0	1	6	1	1	0	0	0	0	2	1	0	0	4	-	0	2	8	1	0	-	3	-	-	-	-	34
	TRISP	1	1	0	0	0	1	1	0	0	2	5	0	0	-	1	0	-	0	0	0	0	1	-	0	0	4	0	0	-	2	-	-	-	-	19
	CAPTE	1	1	1	0	0	2	0	0	0	1	4	1	0	-	0	1	0	-	0	0	1	0	0	0	3	7	0	1	1	3	-	-	-	-	28
	CRAGI	1	6	0	0	0	2	0	0	1	1	5	2	0	-	0	-	-	-	0	1	1	4	0	0	2	7	1	0	2	4	-	-	-	-	40
	TRICA	2	1	1	2	0	2	0	0	1	1	6	1	0	0	0	0	0	1	0	0	2	2	0	0	3	7	1	0	4	3	-	-	-	-	40
	BOMMA	1	1	0	0	0	2	0	0	1	2	4	1	0	0	0	0	0	1	0	0	1	2	0	0	6	4	1	0	4	1	-	-	-	-	32
	DANPL	1	1	0	1	0	2	0	0	1	1	6	1	0	0	0	0	0	0	0	0	1	0	0	0	5	6	1	0	0	2	-	-	-	-	29
	AEDAE	1	1	0	0	0	2	0	0	1	1	5	1	1	0	0	0	1	2	0	0	2	2	0	1	6	8	1	0	2	-	-	-	-	-	38
	ANOGA	1	1	0	1	0	2	0	0	1	1	4	1	0	0	0	0	1	1	0	0	4	2	-	1	8	13	1	0	-	-	-	-	-	-	43
	ANODA	1	1	-	0	0	2	-	0	1	1	12	1	0	-	0	0	1	1	1	0	2	4	-	1	6	4	1	0	4	-	-	-	-	-	44
	CULQU	2	3	0	0	0	2	0	0	1	1	8	1	0	1	0	0	1	2	0	0	3	2	1	0	4	6	1	0	1	-	-	-	-	-	40
	DROAN	1	1	1	0	0	2	0	0	1	1	7	2	0	1	0	-	1	1	0	0	2	2	0	-	6	11	1	0	2	2	-	-	-	-	45
	DROER	1	1	1	0	0	2	0	0	1	2	5	2	0	1	0	0	1	1	0	0	3	2	0	-	4	12	1	0	2	9	-	-	-	-	51
	DROGR	1	1	1	0	0	2	0	0	1	1	4	2	1	1	0	0	1	1	0	0	1	2	1	1	5	13	1	0	3	13	-	-	-	-	57
	DROME	1	1	1	0	0	2	0	0	1	1	5	2	0	0	0	0	1	1	0	0	2	2	0	1	4	12	1	0	2	8	-	-	-	-	48
	DROMO	1	1	1	0	0	2	0	0	1	1	7	2	1	0	0	0	1	1	0	0	1	1	0	1	4	13	1	0	4	8	-	-	-	-	52
	DROPE	1	1	1	0	0	2	0	0	1	1	3	2	1	1	0	0	1	-	0	0	0	8	0	1	5	10	1	0	3	5	-	-	-	-	48
	DROPS	1	1	1	0	0	2	0	0	1	1	3	2	1	1	0	0	1	1	0	0	2	2	0	1	6	10	1	0	3	11	-	-	-	-	52
	DROSE	1	1	1	0	0	2	0	0	1	1	5	2	0	1	0	0	1	1	0	0	2	2	0	1	4	11	1	0	2	7	-	-	-	-	47
	DROSI	-	1	1	1	-	2	0	0	1	1	5	2	0	1	0	0	1	1	0	0	2	2	0	1	2	13	1	0	2	2	-	-	-	-	42
	DROVI	1	1	1	0	0	3	0	0	1	1	5	2	1	1	0	0	1	1	0	0	2	2	0	1	5	13	1	0	3	13	-	-	-	-	59
	DROWI	1	1	1	1	0	2	0	0	1	1	6	2	1	1	0	0	1	1	0	0	2	2	0	1	6	13	1	0	3	11	-	-	-	-	59
	DROYA	1	1	1	0	0	2	0	0	1	2	5	2	0	1	1	0	1	1	0	0	2	2	0	1	4	12	1	0	2	6	-	-	-	-	49
	MUSDO	1	1	1	2	0	2	0	0	2	1	8	1	0	1	0	0	1	1	0	0	2	2	0	1	7	13	1	0	2	2	-	-	-	-	52
	APIME	0	2	0	2	0	2	0	0	2	2	1	1	0	0	0	2	0	1	0	0	3	1	0	0	3	5	1	0	8	3	-	-	-	-	39
	ATTCE	1	1	0	1	0	2	0	0	0	2	4	1	0	0	0	1	0	0	0	0	3	1	0	0	4	6	-	-	7	2	-	-	-	-	36
	PEDHC	1	1	1	2	0	1	0	0	1	1	8	1	0	0	0	0	0	0	0	0	2	2	0	0	4	8	1	0	3	-	-	-	-	-	37
	ACREC	1	1	0	1	0	2	0	0	1	2	6	1	0	0	0	1	0	1	0	0	3	1	0	0	3	6	1	0	-	3	-	-	-	-	34
	IXOSC	1	1	1	1	0	2	0	0	1	1	3	1	0	0	0	0	0	-	0	1	0	1	0	-	4	11	1	0	1	4	-	-	-	-	35
	STRPU	2	2	0	1	0	2	1	0	1	0	5	2	0	-	0	1	1	1	0	2	1	4	0	0	1	2	1	-	1	4	-	-	-	-	35
	TRIAD	0	1	0	1	-	2	0	0	-	0	2	1	0	0	0	0	0	0	-	0	0	5	0	0	2	0	0	0	2	1	-	-	-	-	17
	CIOIN	1	2	0	0	0	1	0	0	0	0	1	1	0	0	0	0	0	1	0	0	0	2	0	0	2	5	1	0	2	1	-	-	-	-	20
	CIOSA	1	1	0	2	0	2	0	0	0	0	0	1	1	0	0	0	0	1	0	0	0	3	0	0	1	6	1	0	3	2	-	-	-	-	25
	OIKDI	2	2	0	2	0	1	0	0	1	1	-	1	1	1	-	1	1	-	0	0	0	1	0	1	0	2	1	0	2	-	-	-	-	-	21
	BRAFL	1	2	1	2	0	2	0	0	0	0	0	-	-	1	0	0	0	0	-	1	1	3	0	0	1	4	0	0	0	3	-	-	-	-	22
	LATCH	1	1	0	0	0	1	0	0	1	0	1	2	1	1	0	0	0	1	0	0	1	2	0	0	5	8	1	1	2	3	-	-	-	-	33
	DANRE	1	2	0	1	0	1	0	0	2	0	1	2	0	1	0	0	0	1	0	0	1	5	0	0	5	8	1	0	2	2	-	-	-	-	36
	XIPMA	1	1	0	1	0	2	0	0	2	1	1	1	2	1	0	0	0	0	0	0	2	4	1	1	6	7	1	1	2	2	-	-	-	-	40
	ORYLA	1	1	0	1	0	2	0	1	2	1	1	1	1	0	0	0	0	1	0	0	1	2	0	1	4	6	1	1	2	2	-	-	-	-	33
	TAKRU	1	1	0	1	0	2	0	0	2	2	2	2	0	0	0	0	0	1	0	0	2	4	0	0	5	7	1	1	6	2	-	-	-	-	42
	TETNG	1	2	0	1	0	2	0	1	2	0	1	2	0	0	0	0	0	1	0	0	2	3	0	1	7	6	1	1	1	3	-	-	-	-	38
	XENLA	-	1	0	0	0	1	0	0	-	0	3	2	1	1	0	0	0	1	0	0	-	2	0	0	-	-	1	1	2	2	-	-	-	-	18
	XENTR	1	1	0	0	0	3	0	1	2	0	3	1	0	1	0	0	0	0	0	0	1	2	0	0	7	3	1	1	2	1	-	-	-	-	31
	CHEMY	0	2	-	1	0	1	-	3	0	0	2	-	1	0	-	0	0	-	0	0	1	1	0	0	7	6	1	1	0	2	-	-	-	-	29
	PELSI	1	2	0	1	0	1	0	0	1	0	2	2	0	0	0	0	0	0	0	0	1	2	0	0	4	5	1	1	-	2	-	-	-	-	26
	ANOCA	1	2	-	0	-	3	0	1	0	0	2	1	1	1	0	0	-	0	0	0	1	-	0	0	3	6	1	1	3	3	-	-	-	-	30
	CHICK	1	2	0	0	0	2	0	0	2	0	2	1	0	1	0	0	0	1	0	0	1	5	0	0	9	6	1	1	1	2	-	-	-	-	38
	MELGA	1	2	-	0	-	1	0	0	0	0	2	1	1	0	0	0	0	0	0	0	1	3	0	0	4	6	1	1	-	2	-	-	-	-	26
	TAEGU	1	3	-	0	0	1	1	1	2	0	2	1	1	2	0	0	0	-	0	0	1	2	0	0	5	6	1	1	-	2	-	-	-	-	33
	MONDO	1	2	0	2	0	2	0	1	1	0	2	1	1	2	0	0	-	1	0	0	1	2	0	0	3	7	1	1	2	1	-	-	-	-	34
	SARHA	1	-	0	2	0	2	0	1	1	0	2	1	-	2	0	0	0	1	0	0	1	4	0	0	5	4	1	2	-	2	-	-	-	-	32
	MYOBR	1	2	0	0	-	2	0	1	0	1	3	1	1	0	0	0	0	-	0	0	1	2	0	0	1	7	1	1	2	2	-	-	-	-	29
	MYOLU	1	2	0	1	-	2	0	1	1	1	3	1	1	2	0	0	0	1	0	0	2	2	0	0	5	4	1	1	2	2	-	-	-	-	36
	OTOGA	1	2	-	1	0	2	0	0	1	1	2	1	1	1	0	0	0	1	0	0	1	4	0	0	7	6	1	1	2	3	-	-	-	-	39
	CALJA	1	2	0	1	0	2	0	0	1	1	1	1	1	1	0	0	0	1	0	0	2	2	1	0	5	9	1	1	2	2	-	-	-	-	38
	MACFA	1	3	0	1	0	2	0	1	1	1	2	1	1	2	0	0	0	1	0	0	2	2	0	0	4	8	1	1	2	2	-	-	-	-	39
	MACMU	1	2	0	1	0	2	0	0	1	1	2	1	1	2	0	0	0	1	0	0	2	2	0	0	5	8	1	1	2	2	-	-	-	-	38
	NOMLE	1	3	-	1	0	2	0	1	1	1	1	1	1	1	0	0	0	1	0	0	2	2	2	0	6	8	1	1	1	2	-	-	-	-	40
	HORSE	1	3	0	1	0	2	0	1	0	1	2	1	1	1	0	0	0	1	0	0	2	2	0	0	4	7	1	1	2	2	-	-	-	-	36
	ODORO	1	2	0	1	0	2	0	1	1	1	1	1	1	2	0	0	0	1	0	0	2	2	0	0	5	7	1	1	2	2	-	-	-	-	37
	ORCOR	1	3	0	1	0	2	0	0	1	1	2	2	1	2	0	0	0	1	0	0	1	2	0	0	5	7	1	1	2	2	-	-	-	-	38
	TURTR	1	2	0	1	0	2	0	1	1	1	5	2	1	2	0	0	0	1	1	0	4	2	0	0	3	7	1	1	2	3	-	-	-	-	44
	GORGO	1	3	0	1	0	2	0	1	1	1	2	1	1	2	0	0	0	1	0	0	1	2	0	0	5	8	1	1	2	2	-	-	-	-	39
	PANTR	1	3	0	1	0	2	0	0	1	1	1	1	1	2	0	0	0	1	0	0	2	2	1	0	4	8	1	1	1	2	-	-	-	-	37
	PONAB	1	3	0	1	0	2	0	1	1	1	1	1	1	2	0	0	0	1	0	0	2	2	0	0	-	8	1	1	4	2	-	-	-	-	36
	HUMAN	1	3	0	1	0	2	0	0	1	1	1	1	1	2	0	0	0	1	0	0	2	2	1	0	5	9	1	1	2	2	-	-	-	-	40
	CANFA	1	2	0	1	0	2	0	1	1	1	2	2	1	2	0	0	0	1	0	0	1	2	0	0	6	7	1	1	2	2	-	-	-	-	39
	AILME	1	2	0	1	0	2	0	1	1	1	1	2	1	2	-	0	0	1	0	0	2	2	0	0	5	8	1	1	2	2	-	-	-	-	39
	FELCA	1	2	0	1	0	2	0	0	1	1	2	1	1	2	0	0	0	1	0	0	2	3	1	0	5	8	1	1	2	2	-	-	-	-	40
	LOXAF	1	3	0	1	0	2	0	1	1	1	1	1	1	2	0	0	0	1	0	0	1	4	0	0	6	7	1	1	3	2	-	-	-	-	41
	PIG	1	3	0	1	0	2	0	-	1	1	2	1	1	2	0	0	0	1	0	0	2	2	0	0	5	7	1	1	2	2	-	-	-	-	38
	BOSMU	1	2	0	1	0	2	0	0	1	1	2	1	1	2	0	0	0	1	0	0	2	2	0	0	5	8	1	1	2	2	-	-	-	-	38
	BOVIN	1	3	0	1	0	2	0	0	1	1	2	1	1	2	0	0	0	1	0	0	2	2	0	0	6	8	1	1	2	2	-	-	-	-	40
	CRIGR	1	3	0	1	0	2	0	0	1	0	2	1	1	0	0	0	0	0	0	0	1	3	0	0	3	4	1	1	2	2	-	-	-	-	29
	MOUSE	1	2	0	1	0	2	0	0	1	0	2	1	1	1	0	0	0	1	0	0	2	2	0	0	6	8	1	1	2	2	-	-	-	-	37
	RAT	1	3	0	1	0	2	0	0	1	1	2	1	1	1	0	0	0	1	0	0	1	2	0	0	6	8	1	1	2	2	-	-	-	-	38
	CAVPO	1	3	0	1	0	2	0	0	1	1	2	1	1	1	0	0	0	-	0	0	2	1	0	0	2	7	1	1	2	2	-	-	-	-	32
Plants	COCSU	0	1	-	1	0	1	-	0	-	-	-	-	0	-	0	-	0	-	0	-	6	-	-	-	-	-	1	0	4	0	0	3	0	2	19
	BATPR	-	-	-	-	-	-	-	-	-	-	-	3	1	-	0	2	1	-	-	-	4	-	-	-	-	-	-	0	-	-	5	3	0	2	21
	CHLRE	0	1	-	2	1	-	0	0	0	0	-	2	1	-	0	0	1	3	2	-	3	4	6	-	14	12	2	0	2	-	0	4	1	1	62
	VOLCA	-	-	0	3	1	-	1	0	0	-	-	-	0	5	1	0	0	-	-	-	5	3	-	-	13	-	0	0	2	1	1	4	1	3	44
	MICSR	-	-	-	-	-	-	0	-	-	-	-	2	1	-	-	0	0	-	-	-	3	4	-	-	-	-	1	0	-	0	0	4	1	2	18
	OSTLU	-	-	-	-	-	-	-	-	-	-	-	2	0	-	0	0	0	-	-	-	2	-	-	-	2	1	1	0	-	-	1	3	0	2	14
	CHLVA	1	1	-	-	0	-	0	0	-	-	-	2	0	-	1	0	0	-	-	-	6	-	-	-	-	2	1	1	-	4	0	2	0	2	23
	PHYPA	0	6	0	2	0	2	0	0	1	-	-	1	0	0	1	0	0	0	1	0	3	6	1	2	5	9	1	0	3	4	0	2	1	2	53
	SELML	1	2	0	1	0	-	0	0	0	0	-	-	0	0	1	1	0	0	-	0	3	4	-	2	3	7	2	0	4	4	1	3	1	3	43
	PICSI	1	2	-	-	0	-	0	0	0	-	-	1	-	0	0	0	0	1	-	-	0	0	-	-	-	-	2	0	1	1	0	1	1	0	11
	HORVD	1	1	0	0	0	1	0	0	2	2	-	4	0	2	0	1	2	1	1	0	0	1	2	1	3	1	1	0	3	3	2	3	0	1	39
	TRIUA	1	2	0	0	1	1	0	0	-	2	-	-	1	1	0	1	2	1	0	0	0	4	2	0	3	3	1	0	3	1	1	3	0	2	36
	BRADI	1	2	0	0	0	1	0	0	1	1	-	3	0	1	0	1	1	1	1	0	4	5	3	3	2	3	1	0	3	1	1	3	1	2	46
	ORYSI	2	1	0	0	0	1	0	0	1	2	-	4	0	1	0	1	1	1	0	0	1	4	3	3	3	8	1	0	5	2	6	3	1	2	57
	ORYSJ	1	1	0	0	0	1	0	0	1	2	-	4	0	1	0	2	1	1	0	0	1	6	2	3	2	8	1	0	4	2	1	3	1	2	51
	ORYGL	2	1	0	0	0	1	1	0	1	2	-	-	0	1	0	1	1	1	0	0	1	5	-	3	2	8	1	0	-	2	1	1	1	2	39
	ORYBR	1	1	0	0	0	1	0	1	1	0	-	3	0	1	0	0	0	1	0	0	3	6	3	3	4	4	1	0	5	3	3	4	1	2	52
	SORBI	1	1	0	0	0	1	0	0	0	2	-	2	0	1	1	1	1	0	1	1	2	5	3	3	3	4	1	0	5	2	0	3	1	1	46
	MAIZE	1	1	0	0	0	1	0	2	1	2	-	2	0	1	1	1	1	0	0	0	0	6	2	2	3	2	0	0	6	2	1	2	1	2	43
	SETIT	1	1	1	1	0	1	0	0	1	-	-	3	0	1	1	1	1	1	2	0	1	7	4	4	2	4	1	1	6	3	1	3	1	2	56
	MUSAM	1	2	0	1	0	2	0	0	1	0	-	1	1	1	1	0	2	0	0	0	0	7	0	1	4	3	0	0	4	2	1	6	0	1	42
	VITVI	2	2	0	1	0	2	0	0	0	1	-	2	0	1	0	-	0	0	0	0	1	6	4	2	5	3	1	0	3	2	1	3	1	2	45
	ARALL	1	2	0	1	0	1	0	0	1	1	-	2	0	2	0	1	0	0	1	0	0	4	2	0	6	4	1	0	3	2	1	4	1	3	44
	BRARP	1	1	0	1	0	1	0	0	1	2	-	2	0	0	1	1	1	0	1	0	1	3	3	0	4	4	1	0	4	3	1	4	1	0	42
	ARATH	1	2	0	0	0	1	0	0	1	1	-	3	0	2	1	1	0	0	1	0	0	4	1	1	5	2	1	0	3	3	0	4	1	1	40
	9BRAS	1	2	0	0	0	-	0	0	1	2	-	3	0	1	1	1	0	0	1	0	1	3	3	0	4	3	1	0	3	3	2	4	1	2	43
	PRUPE	1	1	0	0	0	1	0	0	0	3	-	3	0	-	1	0	1	0	1	0	1	5	1	1	4	3	0	0	-	3	1	6	1	0	38
	POPTR	1	1	0	0	0	1	0	0	1	1	-	3	0	2	0	1	0	0	1	0	0	4	3	1	6	6	1	0	4	3	1	6	1	2	50
	RICCO	1	1	0	0	0	2	0	0	0	1	-	3	0	0	1	0	1	0	1	0	2	4	3	0	3	1	1	0	3	2	0	4	0	1	35
	SOYBN	1	1	0	0	0	1	0	0	0	1	-	2	0	2	1	1	1	0	1	0	2	4	3	1	5	2	1	0	2	2	0	4	1	2	41
	MEDTR	1	1	0	0	0	1	0	0	0	2	-	2	0	1	1	2	1	0	-	0	2	6	2	0	3	9	1	0	0	2	0	8	1	2	48
	FRAVE	1	1	0	0	0	2	0	0	0	2	-	2	0	2	0	1	1	0	1	0	2	8	2	2	6	4	0	0	4	3	1	3	1	1	50
	CUCSA	2	1	0	0	0	1	0	0	0	1	-	2	0	0	1	0	1	0	1	0	2	2	1	1	4	6	0	0	3	3	1	3	1	1	38
	SOLLC	1	2	0	0	0	1	0	0	0	1	-	2	0	2	0	2	1	0	1	0	3	6	3	1	6	1	0	0	3	2	0	3	1	3	45
	SOLTU	1	1	0	1	0	2	0	0	0	0	-	2	0	2	0	2	1	0	1	0	1	8	2	2	6	1	1	0	4	2	0	2	1	2	45
Fungi	RHI09	1	0	0	0	0	1	0	0	-	-	0	1	0	0	0	0	0	0	0	0	1	7	0	0	1	3	0	0	2	-	-	-	-	-	17
	CRYNE	3	1	1	2	0	3	2	2	-	-	2	2	1	0	2	0	1	-	-	0	1	7	1	-	2	4	2	3	4	-	-	-	-	-	46
	USTMA	1	1	1	6	0	2	4	1	-	-	0	2	3	0	1	0	0	-	-	1	3	7	3	-	5	12	2	0	6	-	-	-	-	-	61
	PHACH	1	3	0	1	0	3	1	0	-	-	0	1	1	0	2	0	0	6	2	0	2	4	0	-	2	6	1	2	3	-	-	-	-	-	41
	COPCI	1	1	0	2	0	3	0	0	-	-	0	1	0	0	0	0	0	5	1	0	3	3	0	-	1	5	1	3	5	-	-	-	-	-	35
	NEUCR	3	2	4	1	1	2	-	1	-	-	2	3	2	1	3	0	0	1	1	5	1	6	2	-	2	4	3	1	-	-	-	-	-	-	51
	GIBZE	2	1	3	2	0	2	-	1	-	-	2	2	1	1	1	0	0	3	0	1	0	4	0	-	1	4	2	0	-	-	-	-	-	-	33
	MAGOR	1	2	1	1	0	2	-	2	-	-	3	3	1	1	1	0	0	2	0	0	3	4	1	-	2	7	2	1	-	-	-	-	-	-	40
	ASPNI	2	2	1	1	0	4	1	0	-	-	2	4	1	2	2	1	0	1	1	1	2	9	0	-	4	4	1	0	-	-	-	-	-	-	46
	ASPFU	2	2	0	1	0	3	2	0	-	-	1	3	1	2	0	1	1	1	1	0	2	8	0	-	4	5	1	0	-	-	-	-	-	-	41
	COCIM	2	2	0	0	0	3	1	0	-	-	4	3	2	2	0	2	0	1	1	1	1	8	0	-	4	6	1	0	-	-	-	-	-	-	44
	SCHPO	1	0	0	1	0	0	0	0	-	-	0	1	1	0	0	0	0	2	1	-	0	5	-	-	0	2	0	0	-	-	-	-	-	-	14
	YARLI	0	0	1	0	0	1	0	1	-	-	0	3	0	1	0	0	1	2	1	0	0	3	0	-	0	4	0	0	-	-	-	-	-	-	18
	CANAL	0	0	1	0	1	2	0	0	-	-	0	1	2	2	1	1	0	-	1	2	1	3	1	-	3	4	2	1	-	-	-	-	-	-	29
	DEBHA	1	0	1	1	1	2	0	0	-	-	0	1	0	1	0	1	0	2	1	0	0	3	0	-	0	5	0	0	-	-	-	-	-	-	20
	KLULA	1	0	0	2	0	1	0	0	-	-	0	1	1	0	0	0	0	1	1	0	0	8	0	-	0	3	3	0	-	-	-	-	-	-	22
	KLUWA	2	0	0	2	0	2	0	1	-	-	1	1	0	0	1	0	0	2	1	1	0	5	0	-	0	5	2	0	-	-	-	-	-	-	26
	ASHGO	0	0	0	2	0	1	0	0	-	-	1	1	0	0	0	0	0	2	1	0	0	8	0	-	0	4	2	0	-	-	-	-	-	-	22
	CANGA	1	1	0	2	0	2	0	0	-	-	3	1	0	0	1	1	0	1	1	0	1	-	0	-	0	2	1	0	-	-	-	-	-	-	18
	YEAST	1	0	0	2	1	2	0	0	-	-	1	1	0	1	0	0	0	1	1	1	1	5	1	-	1	4	1	0	-	-	-	-	-	-	25
	ENCCU	0	0	0	0	0	-	0	0	-	-	-	0	0	-	0	0	0	-	0	-	0	4	-	-	-	-	-	-	-	-	-	-	-	-	4
	ANTLO	0	0	0	0	0	-	0	0	-	-	-	0	0	-	0	0	0	-	0	-	0	0	-	-	-	-	-	-	-	-	-	-	-	-	0

## Sheet: ST2
	Supplementary Table ST2. Primers used in Yeast two-hybrid assays
	pentMed4-F:	CACCATGCTACAGCATCAGATCGTAC
	pentMed4-R:	ATCCTCATCATCTGAGCTTGC
	pentMed4-Δ1R:	GATCTCACGCGCCACCTTC
	pentMed4-∆2F:	CACCATGGTAGAAAACATGGAGAAG
	pentMed4-∆3F:	CACCCTCTTCGACGTCTCTCC
	pentMed4-∆3R:	AATAGCAGATATATCCATAGC
	pentMed9-1F:	CACCATGGATCAATTCTCAGG
	pentMed9-R:	ATGCTCCATTGTCACAATC
	pentMed9-∆1R:	CATCATAGATTGAGGCGT
	pentMed9-∆2F:	CACCATGCATACACCGCAGCAACAAC
	BDMed4-	CACCATATGATGCTACAGCATCAGATCGTAC
	F
	BDMed4-R:	GTAGGATCCATCCTCATCATCTGAGC
	BDMed4-∆1R:	GTAGGATCCGATCTCACGCGCCACCTTC
	BDMed4-Δ2F:	CACCATATGATGGTAGAAAACATGGAGAAG
	BDMed4-∆3F:	CACCATATGCTCTTCGACGTCTCTCC
	BDMed4-Δ3R:	GTAGGATCCAATAGCAGATATATCCATAGC
	ADMed9-F:	CACCATATGATGGATCAATTCTCAGGAGGAG
	ADMed9-R:	CATGGATCCCTAATGCTCCATTGTCACAATCT
	ADMed9-∆1R:	GTAGGATCCCGGTGTATGCATCATAGATTG
	ADMed9-Δ2F:	CACCATATGCAGCAACAACAACAGTTGGTTC
	AtMed19 F.p	CTGCATATGGAGCCTGAACGTTTAAAATTT
	AtMed19 R.p	GTGGATCCTTAGCCAGCAACCCTTAT
	AtMed19Δ1 F.p	CATATGTGCAAGAAATCTCTTCCTGTT
	AtMed19Δ2 F.p	CATATGCAGCTTATTGAGAGCATATCA
	AtMed19Δ3 F.p	CATATGACTCCTGTTGAATTACCCCCA
	AtMed19Δ4 F.p	CATATGAAGGACAGGGATAAAGACAAA
	AtMed19Δ5 R.p	GGATCCTTAGTGTTTCCTTTTCTTATCATG
	AtMed19Δ6 R.p	TTAATCTTTGCTTCTATCTTTATG

## Sheet: ST3
Supplementary Table ST3. Disorder propensity of predicted Post Translational Modifications (PTMs) in model organisms. The average disorder propensity of residues predicted to undergo post translational modifications was compared with corresponding residues which do not undergo modifications. Wilcoxon's t-test probabilities are shown in parenthesis. * indicates that the means are significantly dif…
Phosphorylation						Acetylation						Methylation
ORG	Amino acid residue	Average disorder score of PTM site residue	Average disorder score of non PTM site residue	T-test probability		ORG	Amino acid residue	Average disorder score of PTM site residue	Average disorder score of non PTM site residue	T-test probability		ORG	Amino acid residue	Average disorder score of PTM site residue	Average disorder score of non PTM site residue	T-test probability
YEAST	S	0.42 ± 0.27	0.32 ± 0.26	2.016e-09*		YEAST	K	0.35 ± 0.27	0.24 ± 0.22	2.6578e-10*		YEAST	R	0.18 ± 0.17	0.33 ± 0.25	8.595e-06*
YEAST	T	0.46 ± 0.27	0.37 ± 0.28	0.00031694*		ARATH	K	0.41 ± 0.24	0.30 ± 0.22	6.1286e-13*		YEAST	K	0.26 ± 0.30	0.30 ± 0.25	0.151266
YEAST	Y	0.26 ± 0.22	0.19 ± 0.19	0.00024822*		ORYSJ	K	0.44 ± 0.24	0.30 ± 0.21	2.1976e-19*		---------------------------------------------------------------------
---------------------------------------------------------------------						CAEEL	K	0.47 ± 0.29	0.34 ± 0.25	1.13396e-14*		ARATH	R	0.29 ± 0.26	0.36 ± 0.25	1.13864e-05*
ARATH	S	0.44 ± 0.25	0.36 ± 0.26	1.0038e-14*		DROME	K	0.40 ± 0.26	0.30 ± 0.23	1.0149e-09*		ARATH	K	0.31 ± 0.25	0.37 ± 0.24	0.128026
ARATH	T	0.41 ± 0.24	0.38 ± 0.25	0.052562		DANRE	K	0.46 ± 0.29	0.29 ± 0.24	5.1824e-20*		---------------------------------------------------------------------
ARATH	Y	0.32 ± 0.22	0.21 ± 0.20	1.0557e-07*		CHICK	K	0.47 ± 0.30	0.29 ± 0.23	3.819e-20*		ORYSJ	R	0.29 ± 0.27	0.37 ± 0.24	9.3502e-07*
---------------------------------------------------------------------						HUMAN	K	0.46 ± 0.30	0.30 ± 0.24	4.0262e-16*		ORYSJ	K	0.24 ± 0.22	0.38 ± 0.24	0.0064926*
ORYSJ	S	0.43 ± 0.24	0.35 ± 0.23	1.09054e-16*								---------------------------------------------------------------------
ORYSJ	T	0.43 ± 0.25	0.38 ± 0.24	0.007691*		Glycosylation						CAEEL	R	0.34 ± 0.33	0.44 ± 0.29	2.6006e-05*
ORYSJ	Y	0.31 ± 0.21	0.23 ± 0.21	7.0056e-05*		YEAST	N	0.46 ± 0.30	0.42 ± 0.31	0.157346		CAEEL	K	0.37 ± 0.33	0.42 ± 0.28	0.175418
---------------------------------------------------------------------						ARATH	N	0.48 ± 0.26	0.40 ± 0.26	0.0116566*		---------------------------------------------------------------------
CAEEL	S	0.53 ± 0.31	0.44 ± 0.33	4.8994e-08*		ORYSJ	N	0.43 ± 0.25	0.39 ± 0.24	0.128656		DROME	R	0.31 ± 0.29	0.35 ± 0.26	0.007977*
CAEEL	T	0.50 ± 0.31	0.40 ± 0.31	1.51652e-05*		CAEEL	N	0.39 ± 0.29	0.46 ± 0.31	0.091686		DROME	K	0.31 ± 0.26	0.36 ± 0.26	0.163256
CAEEL	Y	0.39 ± 0.29	0.33 ± 0.31	0.0062338*		DROME	N	0.43 ± 0.24	0.46 ± 0.30	0.69352		---------------------------------------------------------------------
---------------------------------------------------------------------						DANRE	N	0.39 ± 0.26	0.40 ± 0.28	0.8726		DANRE	R	0.29 ± 0.29	0.38 ± 0.28	6.1944e-05*
DROME	S	0.51 ± 0.26	0.40 ± 0.27	2.6188e-18*		CHICK	N	0.42 ± 0.27	0.37 ± 0.28	0.114188		DANRE	K	0.33 ± 0.27	0.40 ± 0.28	0.104594
DROME	T	0.43 ± 0.27	0.39 ± 0.26	0.0144608*		HUMAN	N	0.43 ± 0.29	0.36 ± 0.27	0.116764		---------------------------------------------------------------------
DROME	Y	0.35 ± 0.25	0.23 ± 0.22	4.4694e-07*								CHICK	R	0.25 ± 0.25	0.37 ± 0.27	5.9048e-07*
---------------------------------------------------------------------												CHICK	K	0.35 ± 0.30	0.40 ± 0.29	0.197298
DANRE	S	0.54 ± 0.29	0.37 ± 0.29	1.09498e-30*								---------------------------------------------------------------------
DANRE	T	0.54 ± 0.30	0.38 ± 0.27	9.9042e-11*								HUMAN	R	0.32 ± 0.29	0.37 ± 0.28	0.0079328*
DANRE	Y	0.36 ± 0.27	0.23 ± 0.24	1.00472e-06*								HUMAN	K	0.41 ± 0.33	0.40 ± 0.29	0.8075
---------------------------------------------------------------------												---------------------------------------------------------------------
CHICK	S	0.55 ± 0.30	0.37 ± 0.29	4.3482e-31*
CHICK	T	0.50 ± 0.29	0.38 ± 0.28	5.7352e-07*
CHICK	Y	0.35 ± 0.26	0.22 ± 0.23	1.35248e-06*
---------------------------------------------------------------------
HUMAN	S	0.55 ± 0.30	0.39 ± 0.30	1.4509e-24*
HUMAN	T	0.51 ± 0.29	0.39 ± 0.28	1.68188e-06*
HUMAN	Y	0.37 ± 0.28	0.22 ± 0.23	3.2166e-07*
---------------------------------------------------------------------
